# Supplementary material for: Trends in Women’s Leadership of Oncology Clinical Trials
Source: Front Oncol. 2022 Jun 8;12:885275. doi: 10.3389/fonc.2022.885275 (PMC9215172; doi:10.3389/fonc.2022.885275)
Supplement: Supplementary file 1 [file Table_1.xlsx]

## Sheet: Sheet1
	variable	female	Male	NA
1	Denmark	39.3 (187/476)	58.2 (277/476)	2.5 (12/476)
2	Finland	39.3 (44/112)	60.7 (68/112)	<NA>
3	Brazil	35.8 (57/159)	62.3 (99/159)	1.9 (3/159)
4	Turkey	35.1 (20/57)	63.2 (36/57)	1.8 (1/57)
5	Netherlands	33.2 (214/645)	64.2 (414/645)	2.6 (17/645)
6	Egypt	32.7 (53/162)	65.4 (106/162)	1.9 (3/162)
7	Thailand	31.6 (18.0/57)	52.6 (30.0/57)	15.8 (9.0/57)
8	Sweden	31.1 (102/328)	67.7 (222/328)	1.2 (4/328)
9	USA	31.0 (7,073/22,833)	65.9 (15,052/22,833)	3.1 (708/22,833)
10	Canada	30.4 (528/1,739)	67.4 (1,172/1,739)	2.2 (39/1,739)
11	Spain	30.4 (248/817)	69.4 (567/817)	0.2 (2/817)
12	France	28.6 (597/2,085)	68.9 (1,437/2,085)	2.4 (51/2,085)
13	Mexico	28.0 (26/93)	72.0 (67/93)	<NA>
14	Norway	27.5 (47/171)	70.8 (121/171)	1.8 (3/171)
15	Hong Kong	25.3 (44/174)	64.9 (113/174)	9.8 (17/174)
16	UK	24.8 (247/996)	73.2 (729/996)	2.0 (20/996)
17	Belgium	23.8 (94/395)	73.9 (292/395)	2.3 (9/395)
18	Switzerland	22.7 (57/251)	75.7 (190/251)	1.6 (4/251)
19	India	22.6 (40/177)	69.5 (123/177)	7.9 (14/177)
20	Israel	22.0 (63/287)	74.2 (213/287)	3.8 (11/287)
21	Italy	21.3 (194/912)	78.2 (713/912)	0.5 (5/912)
22	Ireland	20.0 (9/45)	80.0 (36/45)	<NA>
23	China	18.5 (541/2,929)	54.6 (1,600/2,929)	26.9 (788/2,929)
24	Australia	17.1 (32/187)	79.7 (149/187)	3.2 (6/187)
25	Singapore	15.7 (30.0/191)	66.5 (127.0/191)	17.8 (34.0/191)
26	Austria	15.5 (24/155)	84.5 (131/155)	<NA>
27	Lebanon	14.3 (13/91)	85.7 (78/91)	<NA>
28	Germany	14.2 (154/1,081)	84.8 (917/1,081)	0.9 (10/1,081)
29	Taiwan	12.9 (74/573)	28.1 (161/573)	59.0 (338/573)
30	South Korea	12.7 (90/710)	61.4 (436/710)	25.9 (184/710)
31	Greece	12.1 (12/99)	86.9 (86/99)	1.0 (1/99)
32	Czech Republic	11.4 (4/35)	88.6 (31/35)	<NA>
33	Poland	11.4 (8/70)	88.6 (62/70)	<NA>
34	Russia	9.8 (4/41)	90.2 (37/41)	<NA>
35	Saudi Arabia	5.1 (2.0/39)	87.2 (34.0/39)	7.7 (3.0/39)
36	Japan	2.3 (3.0/132)	93.9 (124.0/132)	3.8 (5.0/132)
37	<NA>	23.2 (471/2,031)	72.0 (1,463/2,031)	4.8 (97/2,031)
